# Supplementary material for: Synthesis, Characterization, and Application Prospects of Novel Soluble Polysilsesquioxane Bearing Glutarimide Side-Chain Groups
Source: Polymers (Basel). 2024 Nov 21;16(23):3235. doi: 10.3390/polym16233235 (PMC11644388; doi:10.3390/polym16233235)
Supplement: Supplementary file 1 [file polymers-16-03235-s001.zip]

Archive with 1 entries (1 files):
- polymers-3321433-supplementary.pdf
